# Supplementary material for: Structure-based screening for functional non-coding RNAs in fission yeast identifies a factor repressing untimely initiation of sexual differentiation
Source: Nucleic Acids Res. 2022 Oct 19;50(19):11229–42. doi: 10.1093/nar/gkac825 (PMC9638895; doi:10.1093/nar/gkac825)
Supplement: gkac825_Supplemental_Files [file gkac825_supplemental_files.zip]

Archive with 2 entries (2 files):
- (REV)_Supplementary Dataset.xlsx
- (REV)_Supplementary information file_revision220907F.pdf
