# Supplementary material for: Structure-based screening for functional non-coding RNAs in fission yeast identifies a factor repressing untimely initiation of sexual differentiation
Source: Nucleic Acids Res. 2022 Oct 19;50(19):11229–42. doi: 10.1093/nar/gkac825 (PMC9638895; doi:10.1093/nar/gkac825)
Supplement: gkac825_Supplemental_Files [file gkac825_supplemental_files.zip › (REV)_Supplementary Dataset.xlsx]

## Sheet: all_column
		Classification using pombase annotation	gene names of antisense ncRNAs	"Consecutive numbered ID for each locus" in RNAz	“Start position of the reference sequence in the window”: outputs of RNAz	"End position of the reference sequence in the window": outputs of RNAz	"Number of sequences in the alignment": outputs of RNAz	"Mean pairwise indentity in the alignment": outputs of RNAz	"RNA class probability as calculated by the SVM": outputs of RNAz	"Mean z-score of the sequences in the alignment" (thermodynamical stability): outputs of RNAz
	01_GeneName	Product	as_product	02_locusID	03_start_aln	04_end_aln	05_maxN	06_maxIdentity	07_maxP	08_minZ
0	SPBTRNAGLU.06	tRNA		locus1	0	72	3	81.94	0.730884	-1.24
1	SPNCRNA.1072	antisense RNA (predicted) [Source:PomBase;Acc:SPNCRNA.1072]	SPAP8A3.07c-antisense-1	locus1	404	564	4	82.5	0.773465	-1.88
2	SPBTRNAVAL.06	tRNA		locus1	0	83	2	89.53	0.792139	-1.02
3	SPRRNA.14	rRNA		locus1	39	159	3	98.33	0.606756	-0.91
4	SPNCRNA.1490	intergenic RNA (predicted) [Source:PomBase;Acc:SPNCRNA.1490]	SPNCRNA.1490	locus1	0	103	2	56.9	0.807156	-1.26
5	SPNCRNA.560	antisense RNA (predicted) [Source:PomBase;Acc:SPNCRNA.560]	atg1801-antisense-1	locus1	947	1065	2	60	0.637766	-1.96
6	SPNCRNA.515	non-coding RNA (predicted),[intergenicRNA] [Source:PomBase;Acc:SPNCRNA.515]	SPNCRNA.515	locus1	0	105	2	76.42	0.897834	-1.78
7	SPRRNA.49	rRNA		locus1	2839	2959	2	88.33	0.870748	-2.11
8	SPNCRNA.254	non-coding RNA (predicted),[intergenicRNA] [Source:PomBase;Acc:SPNCRNA.254]	SPNCRNA.254	locus1	760	916	4	75.1	0.826014	-0.9
9	SPNCRNA.1151	antisense RNA (predicted) [Source:PomBase;Acc:SPNCRNA.1151]	sif2-antisense-1	locus1	567	687	4	71.11	0.601136	-1.62
10	SPNCRNA.1638	antisense RNA (predicted) [Source:PomBase;Acc:SPNCRNA.1638]	hip1-antisense-1	locus1	729	845	3	59.43	0.517173	-1.04
11	SPSNORNA.20	snoRNA		locus1	0	251	4	70.75	0.994141	-2.05
12	SPNCRNA.1007	antisense RNA (predicted) [Source:PomBase;Acc:SPNCRNA.1007]	SPAC30C2.03-antisense-1	locus1	311	424	2	56.64	0.549822	-1.08
13	SPNCRNA.1030	antisense RNA (predicted) [Source:PomBase;Acc:SPNCRNA.1030]	btf3-antisense-1	locus1	654	790	3	87.18	0.843023	-2.16
14	SPNCRNA.1027	antisense RNA (predicted) [Source:PomBase;Acc:SPNCRNA.1027]	SPNCRNA.1027	locus1	2135	2255	3	76.84	0.695206	-1.62
15	SPBTRNAASN.04	tRNA		locus1	0	74	3	92.79	0.982598	-2.41
16	SPBTRNAILE.06	tRNA		locus1	0	74	3	86.29	0.985829	-2.57
17	SPCTRNAILE.09	tRNA		locus1	0	74	3	98.2	0.989839	-2.45
18	SPSNRNA.02	snRNA		locus1	0	187	4	96.18	0.998398	-3.27
19	SPATRNAALA.06	tRNA		locus1	0	83	3	94.38	0.595757	-1
20	SPNCRNA.799	antisense RNA (predicted) [Source:PomBase;Acc:SPNCRNA.799]	ata1-antisense-1	locus1	560	717	4	79.34	0.718137	-1.86
21	SPNCRNA.799	antisense RNA (predicted) [Source:PomBase;Acc:SPNCRNA.799]	ata1-antisense-1	locus2	1109	1229	3	77.5	0.617628	-1.85
22	SPNCRNA.1137	antisense RNA (predicted) [Source:PomBase;Acc:SPNCRNA.1137]	ubp16-antisense-1	locus1	599	712	3	76.88	0.899681	-2.67
23	SPCTRNASER.10	tRNA		locus1	0	84	6	92.47	0.837698	-1.92
24	SPSNORNA.46	snoRNA		locus1	0	108	2	85.19	0.999084	-4.63
25	SPNCRNA.1669	intergenic RNA (predicted) [Source:PomBase;Acc:SPNCRNA.1669]	SPNCRNA.1669	locus1	2080	2197	3	78.99	0.940493	-1.53
26	SPBTRNATYR.03	tRNA		locus1	0	74	3	87.3	0.939379	-1.48
27	SPNCRNA.997	antisense RNA (predicted) [Source:PomBase;Acc:SPNCRNA.997]	SPAC637.04-antisense-1	locus1	213	331	3	62.01	0.600753	-1.27
28	SPBTRNALEU.06	tRNA		locus1	0	82	4	76.41	0.988862	-2.97
29	SPNCRNA.1487	antisense RNA (predicted) [Source:PomBase;Acc:SPNCRNA.1487]	mag2-antisense-1	locus1	35	146	2	64.17	0.5	-1.44
30	SPATRNAGLY.01	tRNA		locus1	0	71	3	94.34	0.961321	-1.88
31	SPRRNA.03	rRNA		locus1	106	207	6	77.56	0.965838	-1.25
32	SPNCRNA.1202	antisense RNA (predicted) [Source:PomBase;Acc:SPNCRNA.1202]	SPCC584.01c-antisense-1	locus1	1080	1200	4	78.47	0.600871	-1.42
33	SPNCRNA.1202	antisense RNA (predicted) [Source:PomBase;Acc:SPNCRNA.1202]	SPCC584.01c-antisense-1	locus2	1280	1400	4	79.44	0.824479	-1.83
34	SPNCRNA.826	antisense RNA (predicted) [Source:PomBase;Acc:SPNCRNA.826]	cpc2-antisense-1	locus1	473	583	3	93.94	0.556321	-1.54
35	SPNCRNA.82	RNAse MRP [Source:PomBase;Acc:SPNCRNA.82]	mrp1	locus1	0	299	3	77.87	0.998755	-3.59
36	SPNCRNA.1597	antisense RNA (predicted), possible alternative UTR [Source:PomBase;Acc:SPNCRNA.1597]	SPBC3B8.03-antisense-1	locus1	2726	2917	3	76.06	0.999776	-3.81
37	SPSNORNA.33	snoRNA		locus1	21	187	2	76.19	0.998741	-3.26
38	SPSNORNA.42	snoRNA		locus1	0	108	3	70.64	0.580382	-0.69
39	SPATRNAALA.02	tRNA		locus1	0	72	5	96.69	0.868012	-1.3
40	SPNCRNA.1145	antisense RNA (predicted) [Source:PomBase;Acc:SPNCRNA.1145]	SPNCRNA.1145	locus1	120	240	2	60.83	0.978675	-2.73
41	SPATRNALEU.02	tRNA		locus1	0	98	6	79.46	0.922661	-1.62
42	SPATRNAALA.05	tRNA		locus1	0	74	2	100	0.580937	-0.93
43	SPSNRNA.01	snRNA		locus1	0	149	4	82.22	0.998929	-3.7
44	SPBPB10D8.03	pseudogene		locus1	340	460	3	74.37	0.687336	-2.56
45	SPNCRNA.128	RNase P K-RNA [Source:PomBase;Acc:SPNCRNA.128]	rrk1	locus1	475	691	4	81.89	0.99037	-2.06
46	SPNCRNA.192	non-coding RNA (predicted),[intergenicRNA] [Source:PomBase;Acc:SPNCRNA.192]	SPNCRNA.192	locus1	471	582	2	50	0.765328	-2.31
47	SPBTRNAILE.05	tRNA		locus1	0	74	6	87.57	0.987369	-2.65
48	SPNCRNA.1398	antisense RNA (predicted) [Source:PomBase;Acc:SPNCRNA.1398]	SPBC646.03-antisense-1	locus1	621	722	5	59.5	0.955857	-1.04
49	SPCTRNAARG.10	tRNA		locus1	0	73	5	85.95	0.777049	-1.19
50	SPRRNA.42	rRNA		locus1	0	280	3	98.89	0.988477	-2.64
51	SPRRNA.42	rRNA		locus2	440	560	3	97.78	0.549921	-1.43
52	SPRRNA.42	rRNA		locus3	600	1076	3	98.33	0.999304	-4.73
53	SPRRNA.42	rRNA		locus4	1116	1276	3	98.89	0.985156	-2.75
54	SPRRNA.04	rRNA		locus1	115	209	5	66.49	0.6685	-0.44
55	SPBTRNATYR.04	tRNA		locus1	0	74	3	86.9	0.931702	-1.59
56	SPRRNA.46	rRNA		locus1	45	285	2	99.17	0.990162	-2.61
57	SPRRNA.46	rRNA		locus2	405	525	2	99.17	0.740951	-1.14
58	SPRRNA.46	rRNA		locus3	565	1485	2	100	0.999055	-5.07
59	SPATRNAGLY.02	tRNA		locus1	0	71	3	91.71	0.994458	-2.36
60	SPNCRNA.1594	antisense RNA (predicted) [Source:PomBase;Acc:SPNCRNA.1594]	rpl1801-antisense-1	locus1	318	457	3	52.8	0.881363	-0.99
61	SPBTRNAARG.04	tRNA		locus1	0	73	6	74.93	0.998744	-2.93
62	SPNCRNA.902	antisense RNA (predicted) [Source:PomBase;Acc:SPNCRNA.902]	SPAC26A3.17c-antisense-1	locus1	901	1061	2	60	0.975118	-2.68
63	SPNCRNA.574	antisense RNA (predicted) [Source:PomBase;Acc:SPNCRNA.574]	cbp1-antisense-1	locus1	711	831	3	63.89	0.906565	-1.99
64	SPCTRNAMET.07	tRNA		locus1	0	72	6	89.32	0.981207	-2.11
65	SPNCRNA.1357	antisense RNA (predicted) [Source:PomBase;Acc:SPNCRNA.1357]	SPNCRNA.1357	locus1	1479	1599	3	67.75	0.93066	-2.02
66	SPNCRNA.1357	antisense RNA (predicted) [Source:PomBase;Acc:SPNCRNA.1357]	SPNCRNA.1357	locus2	1678	1792	3	69.88	0.832807	-2.31
67	SPBTRNAASN.03	tRNA		locus1	0	74	4	89.44	0.834433	-1.56
68	SPNCRNA.1118	antisense RNA (predicted) [Source:PomBase;Acc:SPNCRNA.1118]	ght6-antisense-1	locus1	714	834	4	71.39	0.639052	-1.44
69	SPSNRNA.05	snRNA		locus1	0	120	4	86.85	0.961752	-1.38
70	SPNCRNA.691	antisense RNA (predicted) [Source:PomBase;Acc:SPNCRNA.691]	atg22-antisense-1	locus1	59	163	2	59.05	0.553784	-1.24
71	SPBTRNAVAL.05	tRNA		locus1	0	74	3	90.32	0.624604	-1.23
72	SPSNORNA.27	snoRNA		locus1	0	84	3	71.04	0.527883	-1.15
73	SPBTRNAGLU.05	tRNA		locus1	0	72	2	95.83	0.734325	-0.89
74	SPNCRNA.665	antisense RNA (predicted) [Source:PomBase;Acc:SPNCRNA.665]	aur1-antisense-1	locus1	97	215	3	68.64	0.540458	-2.24
75	SPSNORNA.38	snoRNA		locus1	35	145	2	68.14	0.97225	-1.9
76	SPBTRNAALA.11	tRNA		locus1	0	74	2	100	0.580937	-0.93
77	SPNCRNA.998	antisense RNA (predicted) [Source:PomBase;Acc:SPNCRNA.998]	SPNCRNA.998	locus1	643	763	4	70.28	0.539642	-1.29
78	SPNCRNA.1526	antisense RNA (predicted) [Source:PomBase;Acc:SPNCRNA.1526]	exo1-antisense-1	locus1	609	713	2	71.15	0.648385	-2.09
79	SPNCRNA.1511	intergenic RNA (predicted) [Source:PomBase;Acc:SPNCRNA.1511]	SPNCRNA.1511	locus1	23	162	5	73.21	0.998302	-2.65
80	SPNCRNA.1331	antisense RNA (predicted) [Source:PomBase;Acc:SPNCRNA.1331]	clr3-antisense-1	locus1	1108	1268	4	70.56	0.926566	-1.45
81	SPNCRNA.1331	antisense RNA (predicted) [Source:PomBase;Acc:SPNCRNA.1331]	clr3-antisense-1	locus2	2068	2178	4	62.96	0.538198	-1.06
82	SPRRNA.51	rRNA		locus1	32	165	4	90.17	0.970595	-2.87
83	SPNCRNA.1212	antisense RNA (predicted) [Source:PomBase;Acc:SPNCRNA.1212]	SPNCRNA.1212	locus1	2296	2395	2	52.25	0.93066	-1.39
84	SPNCRNA.1488	antisense RNA (predicted) [Source:PomBase;Acc:SPNCRNA.1488]	SPBC23G7.13c-antisense-1	locus1	185	305	4	66.94	0.537111	-1.1
85	SPNCRNA.847	antisense RNA (predicted) [Source:PomBase;Acc:SPNCRNA.847]	SPAC6F6.03c-antisense-1	locus1	990	1176	4	69.03	0.777291	-1.74
86	SPRRNA.13	rRNA		locus1	68	190	6	85.03	0.53793	-0.77
87	SPNCRNA.1280	antisense RNA (predicted), possible alternative UTR [Source:PomBase;Acc:SPNCRNA.1280]	SPCC965.04c-antisense-1	locus1	868	988	4	72.78	0.970921	-2.33
88	SPNCRNA.610	antisense RNA (predicted) [Source:PomBase;Acc:SPNCRNA.610]	SPAC11D3.15-antisense-1	locus1	813	925	3	67.86	0.548914	-2.15
89	SPNCRNA.1655	antisense RNA (predicted) [Source:PomBase;Acc:SPNCRNA.1655]	rpa43-antisense-1	locus1	500	653	2	80	0.998286	-3.62
90	SPNCRNA.507	non-coding RNA (predicted),[intergenicRNA] [Source:PomBase;Acc:SPNCRNA.507]	SPNCRNA.507	locus1	0	158	3	76.26	0.997646	-2.9
91	SPNCRNA.541	antisense RNA (predicted) [Source:PomBase;Acc:SPNCRNA.541]	SPBC405.06-antisense-2	locus1	1982	2093	4	56.5	0.571118	-1.36
92	SPNCRNA.1575	antisense RNA (predicted) [Source:PomBase;Acc:SPNCRNA.1575]	amo1-antisense-1	locus1	1391	1482	2	54	0.808104	-1.21
93	SPCTRNAARG.09	tRNA		locus1	0	73	4	85.69	0.691076	-1.11
94	SPCTRNAASP.06	tRNA		locus1	0	71	2	94.37	0.914166	-1.15
95	SPNCRNA.1245	antisense RNA (predicted) [Source:PomBase;Acc:SPNCRNA.1245]	rpl2702-antisense-1	locus1	534	654	4	74.57	0.51582	-1.11
96	SPBTRNATHR.06	tRNA		locus1	0	72	2	94.44	0.949503	-1.45
97	SPNCRNA.959	antisense RNA (predicted) [Source:PomBase;Acc:SPNCRNA.959]	pcf2-antisense-1	locus1	824	932	3	51.31	0.991338	-1.46
98	SPRRNA.44	rRNA		locus1	40	280	3	90.48	0.677078	-1.94
99	SPRRNA.44	rRNA		locus2	400	1276	3	99.44	0.998835	-4.99
100	SPRRNA.44	rRNA		locus3	1316	1670	4	94.43	0.998656	-5.28
101	SPRRNA.44	rRNA		locus4	1723	1842	4	86.47	0.957675	-2.75
102	SPNCRNA.1234	antisense RNA (predicted) [Source:PomBase;Acc:SPNCRNA.1234]	prl10	locus1	840	960	4	71.81	0.661308	-1.39
103	SPNCRNA.1087	antisense RNA (predicted) [Source:PomBase;Acc:SPNCRNA.1087]	gto1-antisense-1	locus1	30	144	3	73.98	0.929967	-2.43
104	SPSNORNA.32	snoRNA		locus1	0	90	4	83.61	0.986039	-2.07
105	SPSNRNA.07	snoRNA (manual)		locus1	94	188	6	75.24	0.995533	-3.53
106	SPBTRNASER.05	tRNA		locus1	0	82	4	95.96	0.993711	-2.49
107	SPSNRNA.03	snoRNA (manual)		locus1	0	99	3	69.32	0.999335	-3.36
108	SPNCRNA.1026	antisense RNA (predicted) [Source:PomBase;Acc:SPNCRNA.1026]	fus1-antisense-1	locus1	2302	2409	3	52.52	0.559147	-1.58
109	SPATRNATHR.05	tRNA		locus1	0	72	2	98.61	0.567708	-0.88
110	SPCTRNASER.11	tRNA		locus1	0	97	6	85.09	0.97629	-2.49
111	SPBTRNAGLY.03	tRNA		locus1	0	71	5	89.43	0.552539	-1.95
112	SPNCRNA.242	non-coding RNA (predicted),[antisense RNA] [Source:PomBase;Acc:SPNCRNA.242]	[aah2-antisense1]	locus1	40	227	2	70.21	0.898501	-1.89
113	SPNCRNA.933	antisense RNA (predicted) [Source:PomBase;Acc:SPNCRNA.933]	rpl1002-antisense-1	locus1	995	1115	3	86.67	0.5	-1.66
114	SPNCRNA.933	antisense RNA (predicted) [Source:PomBase;Acc:SPNCRNA.933]	rpl1002-antisense-1	locus2	1315	1475	3	85.56	0.988652	-2.93
115	SPBTRNALEU.07	tRNA		locus1	0	82	5	87.51	0.998822	-3.74
116	SPNCRNA.1238	antisense RNA (predicted) [Source:PomBase;Acc:SPNCRNA.1238]	meu10-antisense-1	locus1	556	753	4	68.47	0.868769	-1.67
117	SPNCRNA.913	antisense RNA (predicted) [Source:PomBase;Acc:SPNCRNA.913]	shd1-antisense-1	locus1	1505	1623	3	77.59	0.778244	-1.46
118	SPRRNA.48	rRNA		locus1	157	746	4	97.36	0.998591	-3.34
119	SPRRNA.48	rRNA		locus2	783	943	3	97.22	0.99546	-3.24
120	SPRRNA.48	rRNA		locus3	1140	1495	3	98.89	0.939514	-1.78
121	SPRRNA.48	rRNA		locus4	2009	2160	2	64.17	0.999764	-4.81
122	SPRRNA.48	rRNA		locus5	2512	2623	3	84.53	0.996141	-3.56
123	SPRRNA.48	rRNA		locus6	2779	2938	3	94.43	0.683282	-1.5
124	SPRRNA.48	rRNA		locus7	3098	3416	4	90.81	0.993761	-2.82
125	SPBTRNALEU.10	tRNA		locus1	0	79	3	84.71	0.516908	-1.68
126	SPNCRNA.475	non-coding RNA (predicted),[intergenic RNA] [Source:PomBase;Acc:SPNCRNA.475]	SPNCRNA.475	locus1	82	188	2	67.5	0.547289	-1.36
127	SPRRNA.11	rRNA		locus1	0	119	2	97.48	0.720186	-1.38
128	SPATRNAVAL.04	tRNA		locus1	0	83	3	56.88	0.832189	-1.14
129	SPATRNAASP.02	tRNA		locus1	0	71	2	94.37	0.914166	-1.15
130	SPNCRNA.1094	intergenic RNA (predicted) [Source:PomBase;Acc:SPNCRNA.1094]	SPNCRNA.1094	locus1	39	217	3	74.86	0.962382	-2.69
131	SPNCRNA.702	antisense RNA (predicted) [Source:PomBase;Acc:SPNCRNA.702]	spn2-antisense-1	locus1	823	941	4	61.9	0.802339	-1.24
132	SPSNORNA.50	snoRNA		locus1	0	211	3	76.62	0.972491	-2.12
133	SPNCRNA.706	antisense RNA (predicted) [Source:PomBase;Acc:SPNCRNA.706]	SPNCRNA.706	locus1	1622	1742	4	68.47	0.576001	-1.36
134	SPNCRNA.510	non-coding RNA (predicted),[intergenic RNA] [Source:PomBase;Acc:SPNCRNA.510]	SPNCRNA.510	locus1	0	102	4	60.54	0.991623	-1.53
135	SPNCRNA.1491	antisense RNA (predicted) [Source:PomBase;Acc:SPNCRNA.1491]	SPNCRNA.1491	locus1	1893	2005	4	69.16	0.538765	-2.06
136	SPATRNALYS.03	tRNA		locus1	0	75	6	87.25	0.872434	-1.81
137	SPNCRNA.1032	intergenic RNA (predicted) [Source:PomBase;Acc:SPNCRNA.1032]	SPNCRNA.1032	locus1	440	596	4	74.97	0.795026	-0.99
138	SPNCRNA.1663	antisense RNA (predicted) [Source:PomBase;Acc:SPNCRNA.1663]	meu14-antisense-1	locus1	478	584	2	72.64	0.614024	-1.39
139	SPNCRNA.1663	antisense RNA (predicted) [Source:PomBase;Acc:SPNCRNA.1663]	meu14-antisense-1	locus2	1252	1366	2	64.91	0.71492	-1.47
140	SPATRNAASP.01	tRNA		locus1	0	71	3	96.24	0.891668	-1.15
141	SPNCRNA.639	antisense RNA (predicted) [Source:PomBase;Acc:SPNCRNA.639]	mcp60-antisense-1	locus1	1407	1527	3	74.72	0.847983	-2.48
142	SPCTRNAHIS.03	tRNA		locus1	0	72	3	80.82	0.745884	-1.61
143	SPNCRNA.1126	antisense RNA (predicted) [Source:PomBase;Acc:SPNCRNA.1126]	SPCC553.08c-antisense-1	locus1	1515	1623	3	60.92	0.771112	-1.49
144	SPCTRNAASN.05	tRNA		locus1	0	74	4	88.67	0.863603	-1.88
145	SPBTRNAILE.08	tRNA		locus1	0	74	3	86.29	0.988033	-2.64
146	SPATRNAPRO.01	tRNA		locus1	0	72	2	98.61	0.963809	-2.01
147	SPNCRNA.622	antisense RNA (predicted) [Source:PomBase;Acc:SPNCRNA.622]	sty1-antisense-1	locus1	29	143	2	57.14	0.776863	-1.86
148	SPSNORNA.39	snoRNA		locus1	0	164	2	57.14	0.999662	-3.79
149	SPNCRNA.491	non-coding RNA (predicted),[intergenicRNA] [Source:PomBase;Acc:SPNCRNA.491]	SPNCRNA.491	locus1	58	173	4	72.44	0.997085	-2.46
150	SPBTRNAALA.10	tRNA		locus1	0	74	2	100	0.580937	-0.93
151	SPNCRNA.965	intergenic RNA (predicted) [Source:PomBase;Acc:SPNCRNA.965]	SPNCRNA.965	locus1	120	312	2	66.96	0.985484	-2.15
152	SPRRNA.50	rRNA		locus1	36	165	5	93.25	0.99305	-2.8
153	SPNCRNA.1451	antisense RNA (predicted) [Source:PomBase;Acc:SPNCRNA.1451]	cdc28-antisense-1	locus1	702	858	2	65	0.992287	-2.63
154	SPRRNA.47	rRNA		locus1	160	750	4	99.03	0.99819	-3.17
155	SPRRNA.47	rRNA		locus2	787	987	4	96.39	0.997591	-3.37
156	SPRRNA.47	rRNA		locus3	1225	1493	5	98.32	0.919357	-1.8
157	SPRRNA.47	rRNA		locus4	2009	2122	5	61.08	0.999764	-4.27
158	SPRRNA.47	rRNA		locus5	2443	2679	5	92.81	0.958311	-2.39
159	SPRRNA.47	rRNA		locus6	2719	2957	5	96.33	0.953319	-2.07
160	SPRRNA.47	rRNA		locus7	3037	3237	5	97.16	0.989233	-2.42
161	SPRRNA.47	rRNA		locus8	3277	3432	5	87.05	0.983572	-2.06
162	SPBTRNAALA.07	tRNA		locus1	0	74	3	100	0.580937	-0.93
163	SPNCRNA.1507	antisense RNA (predicted) [Source:PomBase;Acc:SPNCRNA.1507]	ulp1-antisense-1	locus1	707	826	3	68.31	0.836702	-1.76
164	SPBTRNAASN.02	tRNA		locus1	0	74	2	90.54	0.979172	-2.15
165	SPNCRNA.1647	antisense RNA (predicted) [Source:PomBase;Acc:SPNCRNA.1647]	SPBC1604.09c-antisense-1	locus1	680	800	4	73.61	0.765724	-2.4
166	SPCTRNASER.09	tRNA		locus1	0	82	2	97.56	0.989159	-2.42
167	SPSNORNA.40	snoRNA		locus1	0	187	4	70.56	0.996545	-2.72
168	SPBTRNAGLY.04	tRNA		locus1	0	71	2	94.37	0.994175	-2.3
169	SPSNORNA.35	snoRNA		locus1	0	167	4	69.41	0.99904	-3.48
170	SPCTRNASER.12	tRNA		locus1	0	82	5	92.64	0.983778	-2.48
171	SPATRNALEU.03	tRNA		locus1	0	97	3	78.69	0.980231	-1.91
172	SPCTRNAGLY.10	tRNA		locus1	0	71	2	97.18	0.997698	-3.36
173	SPNCRNA.1643	antisense RNA (predicted) [Source:PomBase;Acc:SPNCRNA.1643]	SPBC21C3.09c-antisense-1	locus1	522	618	2	51.43	0.5	-0.67
174	SPATRNAILE.03	tRNA		locus1	0	74	2	94.59	0.993149	-2.39
175	SPNCRNA.808	intergenic RNA (predicted) [Source:PomBase;Acc:SPNCRNA.808]	SPNCRNA.808	locus1	0	147	3	73.46	0.998138	-2.93
176	SPNCRNA.1413	antisense RNA (predicted), possible alternative UTR [Source:PomBase;Acc:SPNCRNA.1413]	cft2-antisense-1	locus1	1037	1150	4	63.38	0.854966	-1.98
177	SPRRNA.43	rRNA		locus1	0	280	4	97.07	0.950871	-2.61
178	SPRRNA.43	rRNA		locus2	480	1280	4	99.44	0.998375	-5.55
179	SPRRNA.43	rRNA		locus3	1320	1842	6	95.34	0.998967	-4.98
